# Supplementary material for: Carbonic anhydrase XII is a new therapeutic target to overcome chemoresistance in cancer cells
Source: Oncotarget. 2015 Feb 18;6(9):6776–93. doi: 10.18632/oncotarget.2882 (PMC4466649; doi:10.18632/oncotarget.2882)
Supplement: Supplementary file 2 [file oncotarget-06-6776-s002.xlsx]

## Sheet: Sheet1
Accession	UP Symbol	Gene Name	CD Protein	Peptide count	Peptides used for quantitation	Norm. abundance DX untreated	Norm. abundance HT untreated	log2 ratio DX/HT untreated	Surfaceome	Phobius TM	Description
O15460	P4HA2_HUMAN	P4HA2		1	1	9.97586	33279.9	-11.7039		0	Prolyl 4-hydroxylase subunit alpha-2
P08571	CD14_HUMAN	CD14	CD14	1	1	9.97586	20391.2	-10.9972		GPI	Monocyte differentiation antigen CD14
Q92876	KLK6_HUMAN	KLK6		1	1	9.97586	12238.4	-10.2607		0	Kallikrein-6
O95302	FKBP9_HUMAN	FKBP9		3	3	810.355	115920	-7.16036		0	Peptidyl-prolyl cis-trans isomerase FKBP9
Q9UNN8	EPCR_HUMAN	PROCR	CD201	2	1	260.965	27448.6	-6.71674	Y	1	Endothelial protein C receptor
O60512	B4GT3_HUMAN	B4GALT3		1	1	695.038	65855.6	-6.56607		0	Beta-1,4-galactosyltransferase 3
P30533	AMRP_HUMAN	LRPAP1		1	1	871.631	70749.9	-6.34287		0	Alpha-2-macroglobulin receptor-associated protein
P55082	MFAP3_HUMAN	MFAP3		1	1	104.435	7744.69	-6.21253		1	Microfibril-associated glycoprotein 3
P04066	FUCO_HUMAN	FUCA1		1	1	79.4944	2694.81	-5.08319		0	Tissue alpha-L-fucosidase
Q5PT55	NTCP5_HUMAN	SLC10A5		1	1	98.6729	3151.79	-4.99737	Y	9	Sodium\bile acid cotransporter 5
P18084	ITB5_HUMAN	ITGB5		1	1	2377.76	71438.3	-4.90902	Y	1	Integrin beta-5
O60704	TPST2_HUMAN	TPST2		1	1	703.368	18684.3	-4.7314		0	Protein-tyrosine sulfotransferase 2
P30825	CTR1_HUMAN	SLC7A1		7	7	272605	6.28047e+06	-4.52599	Y	14	High affinity cationic amino acid transporter 1
Q9H6Y7	RN167_HUMAN	RNF167		2	2	2581.43	54292.5	-4.39451	Y	1	E3 ubiquitin-protein ligase RNF167
P55268	LAMB2_HUMAN	LAMB2		1	1	2000.89	42022.4	-4.39245		0	Laminin subunit beta-2
Q14435	GALT3_HUMAN	GALNT3		2	2	2026.82	35186.5	-4.11773		1	Polypeptide N-acetylgalactosaminyltransferase 3
P54851	EMP2_HUMAN	EMP2		1	1	8792.45	143502	-4.02866	Y	3	Epithelial membrane protein 2
P55058	PLTP_HUMAN	PLTP		3	3	2985.32	47238	-3.98399		0	Phospholipid transfer protein
Q09327	MGAT3_HUMAN	MGAT3		2	2	2958.17	45665.3	-3.94832		0	Beta-1,4-mannosyl-glycoprotein 4-beta-N-acetylglucosaminyltransferase
Q13443	ADAM9_HUMAN	ADAM9		2	2	5721.41	80184.2	-3.80887	Y	1	Disintegrin and metalloproteinase domain-containing protein 9
O43852	CALU_HUMAN	CALU		1	1	41149.2	572731	-3.79892		0	Calumenin
P54852	EMP3_HUMAN	EMP3		1	1	235.696	3232.4	-3.77761	Y	3	Epithelial membrane protein 3
P30443	1A01_HUMAN	HLA-A		3	3	11095.3	144917	-3.70721	Y	1	HLA class I histocompatibility antigen, A-1 alpha chain
Q9UQV4	LAMP3_HUMAN	LAMP3	CD208	1	1	5726.13	74016	-3.6922		1	Lysosome-associated membrane glycoprotein 3
Q10589	BST2_HUMAN	BST2	CD317	9	9	387203	4.69079e+06	-3.59867		1, GPI	Bone marrow stromal antigen 2
P09958	FURIN_HUMAN	FURIN		2	2	12700.7	144209	-3.50518		1	Furin
Q9C0K1	S39A8_HUMAN	SLC39A8		2	2	9688.46	104521	-3.43138	Y	6	Zinc transporter ZIP8
P30685	1B35_HUMAN	HLA-B		2	2	12317.4	132376	-3.42588	Y	1	HLA class I histocompatibility antigen, B-35 alpha chain
O96005	CLPT1_HUMAN	CLPTM1		3	3	80532.9	808113	-3.32691	Y	5	Cleft lip and palate transmembrane protein 1
P02786	TFR1_HUMAN	TFRC	CD71	1	1	31207.2	284981	-3.19092	Y	1, GPI	Transferrin receptor protein 1
Q96T83	SL9A7_HUMAN	SLC9A7		2	2	24848.5	221398	-3.15541		13	Sodium\hydrogen exchanger 7
P04439	1A03_HUMAN	HLA-A		1	1	2557.69	22319.1	-3.12537	Y	1	HLA class I histocompatibility antigen, A-3 alpha chain
Q9Y666	S12A7_HUMAN	SLC12A7		3	3	87756.6	740029	-3.076	Y	12	Solute carrier family 12 member 7
Q9NRB3	CHSTC_HUMAN	CHST12		3	3	19135.9	156473	-3.03157		1	Carbohydrate sulfotransferase 12
Q96G97	BSCL2_HUMAN	BSCL2		2	2	33808.9	261059	-2.9489		3	Seipin
P57057	GLPT_HUMAN	SLC37A1		2	2	19497.7	149240	-2.93626	Y	12	Glycerol-3-phosphate transporter
Q8NHS3	MFSD8_HUMAN	MFSD8		1	1	23582.2	164248	-2.8001	Y	12	Major facilitator superfamily domain-containing protein 8
Q9UQ53	MGT4B_HUMAN	MGAT4B		1	1	138434	952338	-2.78227		0	Alpha-1,3-mannosyl-glycoprotein 4-beta-N-acetylglucosaminyltransferase B
Q15758	AAAT_HUMAN	SLC1A5		8	8	2.46771e+06	1.68515e+07	-2.77163	Y	9	Neutral amino acid transporter B(0)
Q8IZA0	K319L_HUMAN	KIAA0319L		2	2	13747.2	93806.2	-2.77055	Y	2	Uncharacterized protein KIAA0319-like
Q6YBV0	S36A4_HUMAN	SLC36A4		2	2	13650.8	91757.8	-2.74885	Y	10	Proton-coupled amino acid transporter 4
P09758	TACD2_HUMAN	TACSTD2		3	3	26251.5	173354	-2.72325	Y	1	Tumor-associated calcium signal transducer 2
P11117	PPAL_HUMAN	ACP2		3	3	12149.2	78971.9	-2.70048		1	Lysosomal acid phosphatase
O60449	LY75_HUMAN	LY75	CD205	4	4	108322	692710	-2.67692	Y	1	Lymphocyte antigen 75
O43567	RNF13_HUMAN	RNF13		1	1	6278.76	40136.3	-2.67636		1	RING finger protein 13
Q6ZRP7	QSOX2_HUMAN	QSOX2		3	2	84292	494146	-2.55147	Y	1	Sulfhydryl oxidase 2
P04062	GLCM_HUMAN	GBA		6	5	156915	864507	-2.46189		0	Glucosylceramidase
Q70UQ0	IKIP_HUMAN	IKIP		1	1	1365.55	7488.46	-2.45519		1	Inhibitor of nuclear factor kappa-B kinase-interacting protein
Q5TF39	NAGT1_HUMAN	NAGLT1		1	1	11991.6	65301.2	-2.44508		11	Sodium-dependent glucose transporter 1
P08069	IGF1R_HUMAN	IGF1R	CD221	5	5	81661.3	440096	-2.4301	Y	1	Insulin-like growth factor 1 receptor
Q9NYU2	UGGG1_HUMAN	UGGT1		1	1	25885.3	139156	-2.4265		1	UDP-glucose:glycoprotein glucosyltransferase 1
Q5T2D2	TRML2_HUMAN	TREML2		1	1	2363.27	12201.5	-2.3682	Y	1	Trem-like transcript 2 protein
P11279	LAMP1_HUMAN	LAMP1	CD107a	26	25	1.0176e+06	5.02696e+06	-2.30452	Y	1	Lysosome-associated membrane glycoprotein 1
Q7Z2K6	ERMP1_HUMAN	ERMP1		2	2	11289.8	54336.9	-2.26691	Y	10	Endoplasmic reticulum metallopeptidase 1
P53794	SC5A3_HUMAN	SLC5A3		1	1	8481	40772.5	-2.26529		13	Sodium\myo-inositol cotransporter
Q7Z3C6	ATG9A_HUMAN	ATG9A		1	1	2662.68	12545.3	-2.23619	Y	4	Autophagy-related protein 9A
Q687X5	STEA4_HUMAN	STEAP4		1	1	20568.5	96509.9	-2.23024	Y	6	Metalloreductase STEAP4
Q9Y2E5	MA2B2_HUMAN	MAN2B2		1	1	8401.3	39066.3	-2.21724		0	Epididymis-specific alpha-mannosidase
Q99808	S29A1_HUMAN	SLC29A1		3	3	275978	1.27783e+06	-2.21107	Y	11	Equilibrative nucleoside transporter 1
Q11201	SIA4A_HUMAN	ST3GAL1		17	17	465574	2.15106e+06	-2.20796		0	CMP-N-acetylneuraminate-beta-galactosamide-alpha-2,3-sialyltransferase 1
Q4ZIN3	MBRL_HUMAN	C19orf6		1	1	11216.8	51500.9	-2.19893	Y	6	Membralin
Q16769	QPCT_HUMAN	QPCT		1	1	10884.2	48557	-2.15744		0	Glutaminyl-peptide cyclotransferase
P49281	NRAM2_HUMAN	SLC11A2		1	1	92565	411998	-2.1541	Y	12	Natural resistance-associated macrophage protein 2
Q8NBW4	S38A9_HUMAN	SLC38A9		1	1	2202.69	9703.49	-2.13924	Y	11	Putative sodium-coupled neutral amino acid transporter 9
O15438	MRP3_HUMAN	ABCC3		2	2	13703.7	57333.6	-2.06481	Y	17	Canalicular multispecific organic anion transporter 2
P19526	FUT1_HUMAN	FUT1		1	1	53980.7	222006	-2.04009		0	Galactoside 2-alpha-L-fucosyltransferase 1
Q9NV96	CC50A_HUMAN	TMEM30A		2	2	64936.8	265422	-2.03118	Y	2	Cell cycle control protein 50A
Q8NCR9	CLRN3_HUMAN	CLRN3		1	1	31206.8	127205	-2.02722	Y	4	Clarin-3
Q9NXG6	P4HTM_HUMAN	P4HTM		1	1	9167.05	37037.4	-2.01445		1	Transmembrane prolyl 4-hydroxylase
Q9H330	CI005_HUMAN	C9orf5		2	2	17098.9	68969.7	-2.01206	Y	16	Transmembrane protein C9orf5
O75063	FA20B_HUMAN	FAM20B		2	2	7945.56	31875.5	-2.00423		0	Protein FAM20B
P30450	1A26_HUMAN	HLA-A		1	1	92614.4	370058	-1.99844	Y	1	HLA class I histocompatibility antigen, A-26 alpha chain
Q9UIQ6	LCAP_HUMAN	LNPEP		7	7	323819	1.24937e+06	-1.94794	Y	1	Leucyl-cystinyl aminopeptidase
Q96AY3	FKB10_HUMAN	FKBP10		3	3	12528.6	47700.2	-1.92877		0	Peptidyl-prolyl cis-trans isomerase FKBP10
Q9NQ84	GPC5C_HUMAN	GPRC5C		1	1	28104	106334	-1.91976	Y	7	G-protein coupled receptor family C group 5 member C
A1A5B4	ANO9_HUMAN	ANO9		2	2	25985.8	96650.7	-1.89506	Y	8	Anoctamin-9
Q0P6H9	TMM62_HUMAN	TMEM62		2	2	14686.4	54553.5	-1.89319	Y	5	Transmembrane protein 62
Q9NX62	IMPA3_HUMAN	IMPAD1		3	3	225589	816911	-1.85648		1	Inositol monophosphatase 3
Q8IV08	PLD3_HUMAN	PLD3		2	2	209719	743651	-1.82617	Y	1	Phospholipase D3
O94923	GLCE_HUMAN	GLCE		1	1	7460.75	26182.2	-1.81119		0	D-glucuronyl C5-epimerase
Q12913	PTPRJ_HUMAN	PTPRJ	CD148	6	5	105706	368793	-1.80276	Y	1	Receptor-type tyrosine-protein phosphatase eta
P56199	ITA1_HUMAN	ITGA1	CD49a	8	8	286090	996893	-1.80097		1	Integrin alpha-1
P07339	CATD_HUMAN	CTSD		2	2	125487	429742	-1.77593		0	Cathepsin D
Q3ZCQ3	F174B_HUMAN	FAM174B		1	1	375790	1.27779e+06	-1.76565	Y	1	Membrane protein FAM174B
Q9BXS4	TMM59_HUMAN	TMEM59		3	3	82773.2	276265	-1.73882	Y	1	Transmembrane protein 59
O00469	PLOD2_HUMAN	PLOD2		2	2	8386.87	27909.4	-1.73455		0	Procollagen-lysine,2-oxoglutarate 5-dioxygenase 2
Q5XXA6	ANO1_HUMAN	ANO1		2	2	7086.13	22435.6	-1.66272	Y	8	Anoctamin-1
Q7LGA3	HS2ST_HUMAN	HS2ST1		2	2	91524.1	287169	-1.64967		0	Heparan sulfate 2-O-sulfotransferase 1
Q9C0H2	TTYH3_HUMAN	TTYH3		2	2	68422	213913	-1.64449	Y	5	Protein tweety homolog 3
Q8N0Z9	YL020_HUMAN			3	3	26183.2	81715.1	-1.64196		1	Ig-like domain-containing protein FLJ20674 SV=1
Q12767	K0195_HUMAN	KIAA0195		1	1	8882.89	26898.7	-1.59843	Y	10	Uncharacterized protein KIAA0195
Q9HBB8	MUCDL_HUMAN	MUPCDH		4	4	150676	454962	-1.5943	Y	1	Mucin and cadherin-like protein
P02749	APOH_HUMAN	APOH		1	1	5484.85	16425.4	-1.5824		0	Beta-2-glycoprotein 1
Q8NBN3	TM87A_HUMAN	TMEM87A		9	8	4.5696e+06	1.35632e+07	-1.56956	Y	7	Transmembrane protein 87A
Q9H2A7	CXL16_HUMAN	CXCL16		1	1	712.524	2109.44	-1.56585	Y	1	C-X-C motif chemokine 16
P13688	CEAM1_HUMAN	CEACAM1	CD66a	3	3	109146	320477	-1.55397	Y	1	Carcinoembryonic antigen-related cell adhesion molecule 1
Q9NXL6	SIDT1_HUMAN	SIDT1		1	1	8439.61	24535.9	-1.53964	Y	11	SID1 transmembrane family member 1
P07858	CATB_HUMAN	CTSB		1	1	45194.8	130522	-1.53006		0	Cathepsin B
P00533	EGFR_HUMAN	EGFR		2	2	146308	417690	-1.51342	Y	1	Epidermal growth factor receptor
P80188	NGAL_HUMAN	LCN2		1	1	78160.1	220810	-1.4983		0	Neutrophil gelatinase-associated lipocalin
O00461	GOLI4_HUMAN	GOLIM4		2	2	67393.1	190281	-1.49746		1	Golgi integral membrane protein 4
Q96BQ1	FAM3D_HUMAN	FAM3D		2	2	49953.8	140694	-1.4939		1	Protein FAM3D
Q96NT5	PCFT_HUMAN	SLC46A1		1	1	35290.4	98472.8	-1.48045	Y	11	Proton-coupled folate transporter
O75071	K0494_HUMAN	KIAA0494		3	3	273291	748081	-1.45275		1	EF-hand domain-containing protein KIAA0494
O43291	SPIT2_HUMAN	SPINT2		3	3	149744	409007	-1.44962	Y	1	Kunitz-type protease inhibitor 2
O15321	TM9S1_HUMAN	TM9SF1		1	1	62855.9	168078	-1.41901	Y	9	Transmembrane 9 superfamily member 1
O00468	AGRIN_HUMAN	AGRN		5	4	168508	450470	-1.41861		0	Agrin
Q9Y5Y6	ST14_HUMAN	ST14		4	4	245761	633382	-1.36582	Y	1	Suppressor of tumorigenicity 14 protein
Q9Y639	NPTN_HUMAN	NPTN		7	7	50467.2	127273	-1.33451	Y	1	Neuroplastin
Q6EMK4	VASN_HUMAN	VASN		1	1	958.636	2417.49	-1.33446	Y	1	Vasorin
Q14108	SCRB2_HUMAN	SCARB2		18	17	7.5346e+06	1.89478e+07	-1.33043	Y	1	Lysosome membrane protein 2
Q8N697	S15A4_HUMAN	SLC15A4		3	3	170474	427523	-1.32645	Y	13	Solute carrier family 15 member 4
Q99523	SORT_HUMAN	SORT1		3	3	183092	458718	-1.32504		1	Sortilin
Q93050	VPP1_HUMAN	ATP6V0A1		1	1	70816.1	175637	-1.31045	Y	8	V-type proton ATPase 116 kDa subunit a isoform 1
Q8NBJ4	GOLM1_HUMAN	GOLM1		2	2	1.50706e+06	3.72414e+06	-1.30517		0	Golgi membrane protein 1
Q9HAS3	S28A3_HUMAN	SLC28A3		1	1	11274.1	27795.6	-1.30185	Y	13	Solute carrier family 28 member 3
Q9NZP8	C1RL_HUMAN	C1RL		1	1	8263.24	20226.1	-1.29144		0	Complement C1r subcomponent-like protein
P21589	5NTD_HUMAN	NT5E	CD73	3	3	232138	553174	-1.25275	Y	1, GPI	5'-nucleotidase
Q6P4E1	CASC4_HUMAN	CASC4		4	4	31780.8	75435.4	-1.24708		1	Protein CASC4
Q9NUN5	LMBD1_HUMAN	LMBRD1		9	9	756074	1.78169e+06	-1.23665	Y	9	Probable lysosomal cobalamin transporter
P49641	MA2A2_HUMAN	MAN2A2		2	2	21837.2	50787.8	-1.2177		1	Alpha-mannosidase 2x
Q11206	SIA4C_HUMAN	ST3GAL4		8	8	537468	1.24464e+06	-1.21147		0	CMP-N-acetylneuraminate-beta-galactosamide-alpha-2,3-sialyltransferase 4
Q08380	LG3BP_HUMAN	LGALS3BP		17	17	1.48729e+07	3.44316e+07	-1.21105		0	Galectin-3-binding protein
P42892	ECE1_HUMAN	ECE1		19	19	651476	1.49721e+06	-1.2005	Y	1	Endothelin-converting enzyme 1
Q13586	STIM1_HUMAN	STIM1		4	4	292245	664066	-1.18415	Y	1	Stromal interaction molecule 1
Q16563	SYPL1_HUMAN	SYPL1		2	2	87997.6	199357	-1.17982	Y	3	Synaptophysin-like protein 1
Q04900	MUC24_HUMAN	CD164	CD164	2	2	22500.3	50833.2	-1.17583	Y	0	Sialomucin core protein 24
P43307	SSRA_HUMAN	SSR1		3	3	25409.8	57222	-1.17118		1	Translocon-associated protein subunit alpha
Q7Z6M3	MCA32_HUMAN	MCA32		1	1	16491.9	36849.2	-1.15988		1	Probable mast cell antigen 32 homolog
Q8TEM1	PO210_HUMAN	NUP210		5	5	236257	524686	-1.1511		1	Nuclear pore membrane glycoprotein 210
Q4KMQ2	ANO6_HUMAN	ANO6		3	3	97689.9	214522	-1.13484	Y	8	Anoctamin-6
P14625	ENPL_HUMAN	HSP90B1		5	5	976568	2.12379e+06	-1.12085		0	Endoplasmin
Q13510	ASAH1_HUMAN	ASAH1		1	1	10353.5	22488	-1.11903		0	Acid ceramidase
Q8WWB7	NCUG1_HUMAN	C1orf85		5	5	249726	533561	-1.09531	Y	1	Lysosomal protein NCU-G1
Q7Z4H8	KDEL2_HUMAN	KDELC2		3	3	44399.5	94661.1	-1.09223		0	KDEL motif-containing protein 2
Q68CQ7	GL8D1_HUMAN	GLT8D1		3	3	127314	267374	-1.07047		0	Glycosyltransferase 8 domain-containing protein 1
Q06481	APLP2_HUMAN	APLP2		2	2	101257	212573	-1.06994		1	Amyloid-like protein 2
Q86YB8	ERO1B_HUMAN	ERO1LB		1	1	92294.8	191760	-1.05498		0	ERO1-like protein beta
Q8NBK3	SUMF1_HUMAN	SUMF1		1	1	23783	49159.1	-1.04753		0	Sulfatase-modifying factor 1
Q969N2	PIGT_HUMAN	PIGT		1	1	9215.55	18929.5	-1.03849		1	GPI transamidase component PIG-T
Q8N6G5	CGAT2_HUMAN	CSGALNACT2		1	1	14027.3	28669.3	-1.03127		1	Chondroitin sulfate N-acetylgalactosaminyltransferase 2
O00299	CLIC1_HUMAN	CLIC1		1	1	17457.4	35531.1	-1.02524		0	Chloride intracellular channel protein 1
Q96G23	LASS2_HUMAN	LASS2		2	2	51943.9	105582	-1.02334		6	LAG1 longevity assurance homolog 2
Q9Y653	GPR56_HUMAN	GPR56		4	3	66481.1	133810	-1.00917	Y	7	G-protein coupled receptor 56
O95477	ABCA1_HUMAN	ABCA1		4	4	34835.4	66979.6	-0.943168	Y	14	ATP-binding cassette sub-family A member 1
O15230	LAMA5_HUMAN	LAMA5		3	3	73586.1	140264	-0.930641		0	Laminin subunit alpha-5
Q9NPC4	A4GAT_HUMAN	A4GALT		2	2	135882	258566	-0.928183		1	Lactosylceramide 4-alpha-galactosyltransferase
Q16706	MA2A1_HUMAN	MAN2A1		2	2	615522	1.16635e+06	-0.922124		1	Alpha-mannosidase 2
O75976	CBPD_HUMAN	CPD		16	15	2.41335e+06	4.48844e+06	-0.895177	Y	1, GPI	Carboxypeptidase D
O95857	TSN13_HUMAN	TSPAN13		6	6	311188	572194	-0.878717	Y	4	Tetraspanin-13
Q9BZM5	N2DL2_HUMAN	ULBP2		4	4	39599.9	72652	-0.875507	Y	1, GPI	NKG2D ligand 2
Q9NYU1	UGGG2_HUMAN	UGGT2		1	1	3023.96	5546.49	-0.875137		0	UDP-glucose:glycoprotein glucosyltransferase 2
Q96J42	TXD15_HUMAN	TXNDC15		3	2	71836.3	131296	-0.870035	Y	1	Thioredoxin domain-containing protein 15
Q3T906	GNPTA_HUMAN	GNPTAB		8	8	486562	885167	-0.863326		2	N-acetylglucosamine-1-phosphotransferase subunits alpha\beta
O95395	GCNT3_HUMAN	GCNT3		4	3	90124.7	162467	-0.850154		1	Beta-1,3-galactosyl-O-glycosyl-glycoprotein beta-1,6-N-acetylglucosaminyltransferase 3
P05026	AT1B1_HUMAN	ATP1B1		14	14	3.74413e+06	6.73888e+06	-0.847877	Y	1	Sodium\potassium-transporting ATPase subunit beta-1
Q08431	MFGM_HUMAN	MFGE8		4	4	113182	203114	-0.843646		0	Lactadherin
Q9H813	TM206_HUMAN	TMEM206		1	1	82601.2	146500	-0.826662	Y	2	Transmembrane protein 206
Q5VW38	GP107_HUMAN	GPR107		6	6	2.7231e+06	4.82437e+06	-0.825087	Y	7	Protein GPR107
Q9NXH8	CI167_HUMAN	C9orf167		1	1	83484.8	147820	-0.824257		1	Torsin family protein C9orf167
Q9NQZ7	ENTP7_HUMAN	ENTPD7		1	1	53230.3	93913.2	-0.819082	Y	2	Ectonucleoside triphosphate diphosphohydrolase 7
Q9NRX5	SERC1_HUMAN	SERINC1		3	3	1.12958e+06	1.96562e+06	-0.799204	Y	10	Serine incorporator 1
Q8NBJ5	GT251_HUMAN	GLT25D1		4	4	41325.5	71785.4	-0.796657		0	Procollagen galactosyltransferase 1
Q92673	SORL_HUMAN	SORL1		7	7	159325	276167	-0.793567	Y	1	Sortilin-related receptor
Q9BZC7	ABCA2_HUMAN	ABCA2		1	1	44457.5	76961.4	-0.791707	Y	14	ATP-binding cassette sub-family A member 2
P20645	MPRD_HUMAN	M6PR		6	6	1.12559e+06	1.94797e+06	-0.791288	Y	1	Cation-dependent mannose-6-phosphate receptor
P43007	SATT_HUMAN	SLC1A4		1	1	16465	28466.4	-0.789856	Y	9	Neutral amino acid transporter A
Q6NSJ0	K1161_HUMAN	KIAA1161		3	3	26235	45188	-0.784447	Y	1	Uncharacterized family 31 glucosidase KIAA1161
Q9BXP2	S12A9_HUMAN	SLC12A9		3	3	49305.8	84259.5	-0.77308	Y	13	Solute carrier family 12 member 9
P04844	RPN2_HUMAN	RPN2		2	2	42640	71888.6	-0.753556	Y	3	Dolichyl-diphosphooligosaccharide--protein glycosyltransferase subunit 2
P10253	LYAG_HUMAN	GAA		3	3	235336	387302	-0.718738		1	Lysosomal alpha-glucosidase
Q9NY97	B3GN2_HUMAN	B3GNT2		6	6	751444	1.22978e+06	-0.71066		1	UDP-GlcNAc:betaGal beta-1,3-N-acetylglucosaminyltransferase 2
P30989	NTR1_HUMAN	NTSR1		5	5	955380	1.54923e+06	-0.697407	Y	7,GPI	Neurotensin receptor type 1
Q12907	LMAN2_HUMAN	LMAN2		4	4	362796	584486	-0.68801		1	Vesicular integral-membrane protein VIP36
P50895	BCAM_HUMAN	BCAM	CD239	1	1	191269	307211	-0.683622		1	Basal cell adhesion molecule
Q8IWA5	CTL2_HUMAN	SLC44A2		6	5	1.63635e+06	2.61603e+06	-0.6769	Y	10	Choline transporter-like protein 2
Q5ZPR3	CD276_HUMAN	CD276	CD276	4	4	324173	516814	-0.672883	Y	1	CD276 antigen
P48029	SC6A8_HUMAN	SLC6A8		1	1	73905.7	117711	-0.671492	Y	12	Sodium- and chloride-dependent creatine transporter 1
P78536	ADA17_HUMAN	ADAM17	CD156b	2	2	19475.7	30903.3	-0.666087	Y	1	Disintegrin and metalloproteinase domain-containing protein 17
P35613	BASI_HUMAN	BSG	CD147	7	7	1.35443e+06	2.14242e+06	-0.661555	Y	1	Basigin
P10586	PTPRF_HUMAN	PTPRF		5	4	137763	217677	-0.659997	Y	1	Receptor-type tyrosine-protein phosphatase F
P07686	HEXB_HUMAN	HEXB		2	2	106791	168433	-0.65739		0	Beta-hexosaminidase subunit beta
P17301	ITA2_HUMAN	ITGA2	CD49b	13	13	908304	1.42915e+06	-0.653905	Y	1	Integrin alpha-2
Q6P179	ERAP2_HUMAN	ERAP2		3	3	165384	258611	-0.644962		0	Endoplasmic reticulum aminopeptidase 2
Q9UHW9	S12A6_HUMAN	SLC12A6		2	2	1071.45	1620.99	-0.59731	Y	14	Solute carrier family 12 member 6
Q8TCJ2	STT3B_HUMAN	STT3B		14	14	698704	1.05037e+06	-0.588142	Y	13	Dolichyl-diphosphooligosaccharide--protein glycosyltransferase subunit STT3B
P98160	PGBM_HUMAN	HSPG2		2	2	132646	198281	-0.579972		0	Basement membrane-specific heparan sulfate proteoglycan core protein
O14657	TOR1B_HUMAN	TOR1B		2	1	2083.1	3069.33	-0.559192		0	Torsin-1B
Q99538	LGMN_HUMAN	LGMN		1	1	16256.3	23952.6	-0.559184		0	Legumain
Q93008	USP9X_HUMAN	USP9X		1	1	36967.5	54318.9	-0.555194		0	Probable ubiquitin carboxyl-terminal hydrolase FAF-X
Q96KA5	CLP1L_HUMAN	CLPTM1L		2	2	65913.9	96614.6	-0.551659	Y	6	Cleft lip and palate transmembrane protein 1-like protein
Q96HA4	CA159_HUMAN	C1orf159		1	1	21954.1	31914.5	-0.53972		1	Uncharacterized protein C1orf159
P54709	AT1B3_HUMAN	ATP1B3	CD298	5	5	1.54068e+06	2.23881e+06	-0.539161	Y	1	Sodium\potassium-transporting ATPase subunit beta-3
Q16880	CGT_HUMAN	UGT8		2	2	109259	156578	-0.519131		1	2-hydroxyacylsphingosine 1-beta-galactosyltransferase
P11047	LAMC1_HUMAN	LAMC1		2	2	42700.6	61083.1	-0.516518		0	Laminin subunit gamma-1
Q9Y2A9	B3GN3_HUMAN	B3GNT3		1	1	4695.76	6623.27	-0.496186		0	UDP-GlcNAc:betaGal beta-1,3-N-acetylglucosaminyltransferase 3
P41440	S19A1_HUMAN	SLC19A1		1	1	73206	103254	-0.49616	Y	11	Folate transporter 1
O75509	TNR21_HUMAN	TNFRSF21		2	2	115558	162542	-0.492199	Y	1	Tumor necrosis factor receptor superfamily member 21
Q92542	NICA_HUMAN	NCSTN		2	2	30594.5	43024.3	-0.491877	Y	1	Nicastrin
P05556	ITB1_HUMAN	ITGB1	CD29	3	3	197174	268700	-0.446526	Y	1	Integrin beta-1
P98172	EFNB1_HUMAN	EFNB1		3	2	58236.3	79332.1	-0.445986	Y	1	Ephrin-B1
P02790	HEMO_HUMAN	HPX		1	1	33525.1	45639.9	-0.445053		0	Hemopexin
Q96HE7	ERO1A_HUMAN	ERO1L		2	2	71667.2	97324.8	-0.441496		0	ERO1-like protein alpha
P08962	CD63_HUMAN	CD63	CD63	2	2	95985.1	130072	-0.438424	Y	4	CD63 antigen
P04843	RPN1_HUMAN	RPN1		2	2	25932.5	35065.2	-0.435275		1	Dolichyl-diphosphooligosaccharide--protein glycosyltransferase subunit 1
Q96AQ6	PBIP1_HUMAN	PBXIP1		1	1	34210.2	46156.6	-0.43211		1	Pre-B-cell leukemia transcription factor-interacting protein 1
P11717	MPRI_HUMAN	IGF2R	CD222	7	6	481134	644509	-0.421761	Y	1	Cation-independent mannose-6-phosphate receptor
Q8TBP5	F174A_HUMAN	FAM174A		2	2	542397	723656	-0.415954	Y	1	Membrane protein FAM174A
Q9BZR6	RTN4R_HUMAN	RTN4R		1	1	8451.44	11139.3	-0.398395		GPI	Reticulon-4 receptor
Q14517	FAT1_HUMAN	FAT1		9	9	1.50456e+06	1.97111e+06	-0.389662		1	Protocadherin Fat 1
Q9UH99	UN84B_HUMAN	UNC84B		1	1	201524	262922	-0.383685		3	Protein unc-84 homolog B
Q9BU23	LMF2_HUMAN	LMF2		2	2	17784.9	23197.9	-0.383337	Y	11	Lipase maturation factor 2
Q9UHG3	PCYOX_HUMAN	PCYOX1		3	3	41015.3	52480.3	-0.355613		0	Prenylcysteine oxidase 1
P46977	STT3A_HUMAN	STT3A		9	8	735485	935372	-0.346844	Y	13	Dolichyl-diphosphooligosaccharide--protein glycosyltransferase subunit STT3A
P15151	PVR_HUMAN	PVR	CD155	3	3	96142.9	121060	-0.332474	Y	1	Poliovirus receptor
P30447	1A23_HUMAN	HLA-A		3	3	59967.4	74130.2	-0.305884	Y	1	HLA class I histocompatibility antigen, A-23 alpha chain
Q8NE01	CNNM3_HUMAN	CNNM3		1	1	6959.45	8506.34	-0.289566		3	Metal transporter CNNM3
Q86SQ4	GP126_HUMAN	GPR126		7	7	266452	321880	-0.272651	Y	7	G-protein coupled receptor 126
Q9H2H9	S38A1_HUMAN	SLC38A1		1	1	1.92227e+06	2.3011e+06	-0.25951	Y	11	Sodium-coupled neutral amino acid transporter 1
Q9UIW2	PLXA1_HUMAN	PLXNA1		1	1	49460.3	58905.7	-0.252138	Y	1	Plexin-A1
P54760	EPHB4_HUMAN	EPHB4		5	5	279900	333085	-0.250981	Y	1	Ephrin type-B receptor 4
Q6P4Q7	CNNM4_HUMAN	CNNM4		3	3	171983	202907	-0.238553	Y	4	Metal transporter CNNM4
Q9NY35	CLDN1_HUMAN	CLDND1		2	2	22101.2	25906.1	-0.229165	Y	3	Claudin domain-containing protein 1
Q86SR1	GLT10_HUMAN	GALNT10		1	1	10543.6	12228.1	-0.213834		0	Polypeptide N-acetylgalactosaminyltransferase 10
P04156	PRIO_HUMAN	PRNP	CD230	1	1	1.12694e+06	1.30538e+06	-0.212052	Y	2,GPI	Major prion protein
Q9P2C4	TM181_HUMAN	TMEM181		6	6	468072	538145	-0.201264		8	Transmembrane protein 181
P22607	FGFR3_HUMAN	FGFR3	CD333	1	1	11377	12902.5	-0.181527	Y	1	Fibroblast growth factor receptor 3
O95297	MPZL1_HUMAN	MPZL1		1	1	465049	526733	-0.179688	Y	1	Myelin protein zero-like protein 1
P43251	BTD_HUMAN	BTD		2	2	103995	117667	-0.178189		0	Biotinidase
Q8N766	K0090_HUMAN	KIAA0090		1	1	250459	282582	-0.174095		1	Uncharacterized protein KIAA0090
P48723	HSP13_HUMAN	HSPA13		1	1	39223.7	43954.3	-0.164278		0	Heat shock 70 kDa protein 13
Q15223	PVRL1_HUMAN	PVRL1	CD111	4	4	345735	386828	-0.162024	Y	1	Poliovirus receptor-related protein 1
P15586	GNS_HUMAN	GNS		2	1	19089.8	21292.5	-0.157545		0	N-acetylglucosamine-6-sulfatase
Q9H015	S22A4_HUMAN	SLC22A4		2	2	60587.6	67503.6	-0.155941	Y	12	Solute carrier family 22 member 4
O60568	PLOD3_HUMAN	PLOD3		3	3	130012	142986	-0.137238		0	Procollagen-lysine,2-oxoglutarate 5-dioxygenase 3
P08195	4F2_HUMAN	SLC3A2	CD98	21	21	2.14603e+07	2.3388e+07	-0.1241	Y	1	4F2 cell-surface antigen heavy chain
O15533	TPSN_HUMAN	TAPBP		1	1	19705.6	21408.6	-0.119581		1	Tapasin
P08581	MET_HUMAN	MET		3	3	342461	367745	-0.102765	Y	1	Hepatocyte growth factor receptor
Q9NPR2	SEM4B_HUMAN	SEMA4B		6	6	438950	470466	-0.100034	Y	1	Semaphorin-4B
Q96AE7	TTC17_HUMAN	TTC17		1	1	13965.6	14799.5	-0.0836705		0	Tetratricopeptide repeat protein 17
Q15904	VAS1_HUMAN	ATP6AP1		8	8	457351	484575	-0.0834176	Y	1	V-type proton ATPase subunit S1
P29317	EPHA2_HUMAN	EPHA2		5	5	1.95933e+06	2.06987e+06	-0.0791766	Y	1	Ephrin type-A receptor 2
Q12891	HYAL2_HUMAN	HYAL2		1	1	21806.6	23027.4	-0.0785907		GPI	Hyaluronidase-2
Q96S52	PIGS_HUMAN	PIGS		1	1	93616.4	97441.9	-0.0577801		2	GPI transamidase component PIG-S
Q9UBV2	SE1L1_HUMAN	SEL1L		4	4	469080	484181	-0.045713	Y	1	Protein sel-1 homolog 1
Q92896	GSLG1_HUMAN	GLG1		4	4	1.20096e+06	1.23848e+06	-0.0443912		1	Golgi apparatus protein 1
P51788	CLCN2_HUMAN	CLCN2		1	1	115966	119020	-0.0374962	Y	12	Chloride channel protein 2
O15393	TMPS2_HUMAN	TMPRSS2		1	1	19048.3	19308	-0.0195377	Y	1	Transmembrane protease serine 2
Q9HD43	PTPRH_HUMAN	PTPRH		5	5	718111	718729	-0.00124151	Y	1	Receptor-type tyrosine-protein phosphatase H
Q9UBS9	CA009_HUMAN	C1orf9		1	1	1542.5	1536.51	0.00561686		1	Protein C1orf9
Q9HD45	TM9S3_HUMAN	TM9SF3		2	2	7.87512e+06	7.63765e+06	0.0441721	Y	9	Transmembrane 9 superfamily member 3
Q9UHN6	TMEM2_HUMAN	TMEM2		6	5	200878	193306	0.0554312	Y	1	Transmembrane protein 2
Q04912	RON_HUMAN	MST1R	CD136	4	3	193546	186192	0.0558904	Y	1	Macrophage-stimulating protein receptor
Q13433	S39A6_HUMAN	SLC39A6		2	2	57678.7	55430.3	0.0573652	Y	6	Zinc transporter ZIP6
Q14573	ITPR3_HUMAN	ITPR3		2	2	47278.4	45186.2	0.0653001		7	Inositol 1,4,5-trisphosphate receptor type 3
Q9HAW8	UD110_HUMAN	UGT1A10		6	6	858294	814744	0.0751253		1	UDP-glucuronosyltransferase 1-10
P12259	FA5_HUMAN	F5		2	2	57146.9	54169.8	0.0771843		0	Coagulation factor V
Q9UNP4	SIAT9_HUMAN	ST3GAL5		1	1	14771.6	13973.8	0.0800958	Y	1	Lactosylceramide alpha-2,3-sialyltransferase
P13473	LAMP2_HUMAN	LAMP2	CD107b	6	5	172564	162392	0.0876502	Y	1	Lysosome-associated membrane glycoprotein 2
P11166	GTR1_HUMAN	SLC2A1		4	4	4.92236e+06	4.60771e+06	0.0953005	Y	12	Solute carrier family 2, facilitated glucose transporter member 1
P21583	SCF_HUMAN	KITLG		1	1	12347	11495.6	0.103082	Y	1	Kit ligand
Q8N8Z6	DCBD1_HUMAN	DCBLD1		1	1	31720.1	29396.1	0.109772	Y	1	Discoidin, CUB and LCCL domain-containing protein 1
P13987	CD59_HUMAN	CD59	CD59	1	1	38422.3	35454.9	0.115957		GPI	CD59 glycoprotein
Q969P0	IGSF8_HUMAN	IGSF8	CD316	1	1	9089.59	8261.71	0.137775	Y	1	Immunoglobulin superfamily member 8
O43688	LPP2_HUMAN	PPAP2C		1	1	85082.9	77087.1	0.142379	Y	6	Lipid phosphate phosphohydrolase 2
P55011	S12A2_HUMAN	SLC12A2		1	1	798431	720160	0.148849	Y	12	Solute carrier family 12 member 2
O75144	ICOSL_HUMAN	ICOSLG	CD275	1	1	46442.5	41805.4	0.151755	Y	1	ICOS ligand
Q6PIU2	NCEH1_HUMAN	NCEH1		3	3	249160	221590	0.169175		0	Neutral cholesterol ester hydrolase 1
Q9H0X4	ITFG3_HUMAN	ITFG3		3	3	616300	544378	0.179024		1	Protein ITFG3
Q7KYR7	BT2A1_HUMAN	BTN2A1		1	1	14664.1	12846.4	0.190921	Y	1	Butyrophilin subfamily 2 member A1
P52799	EFNB2_HUMAN	EFNB2		1	1	24668.5	21491.2	0.198925	Y	1	Ephrin-B2
P12830	CADH1_HUMAN	CDH1	CD324	4	4	559006	479740	0.220612	Y	1	Cadherin-1
Q14126	DSG2_HUMAN	DSG2		7	7	1.45041e+06	1.24428e+06	0.221146		1	Desmoglein-2
Q9NTN9	SEM4G_HUMAN	SEMA4G		1	1	12323.8	10572.2	0.221168	Y	1	Semaphorin-4G
P05362	ICAM1_HUMAN	ICAM1	CD54	4	4	949214	805701	0.236488	Y	1	Intercellular adhesion molecule 1
P40189	IL6RB_HUMAN	IL6ST	CD130	5	5	256384	215681	0.249408	Y	1	Interleukin-6 receptor subunit beta
Q15043	S39AE_HUMAN	SLC39A14		1	1	143811	119073	0.27233	Y	6	Zinc transporter ZIP14
Q15165	PON2_HUMAN	PON2		3	3	176360	145383	0.278659		0	Serum paraoxonase\arylesterase 2
O60635	TSN1_HUMAN	TSPAN1		2	2	107699	87781.7	0.295014	Y	4	Tetraspanin-1
P16278	BGAL_HUMAN	GLB1		5	5	214867	173404	0.30931		0	Beta-galactosidase
Q13641	TPBG_HUMAN	TPBG		5	5	875300	704000	0.314203	Y	1	Trophoblast glycoprotein
Q5NDL2	AER61_HUMAN	AER61		1	1	9454.53	7535.92	0.327221		0	Uncharacterized glycosyltransferase AER61
Q12797	ASPH_HUMAN	ASPH		2	2	1.11617e+06	852725	0.38841		1	Aspartyl\asparaginyl beta-hydroxylase
Q969V3	NCLN_HUMAN	NCLN		1	1	117487	89720.6	0.388997	Y	2	Nicalin
Q9Y487	VPP2_HUMAN	ATP6V0A2		2	2	32649.2	24538	0.412027	Y	8	V-type proton ATPase 116 kDa subunit a isoform 2
P26006	ITA3_HUMAN	ITGA3	CD49c	8	7	1.24992e+06	931320	0.424486	Y	1	Integrin alpha-3
O15118	NPC1_HUMAN	NPC1		4	4	195259	144727	0.432056		13	Niemann-Pick C1 protein
P16422	EPCAM_HUMAN	EPCAM	CD326	10	10	4.64034e+06	3.39607e+06	0.450362		1	Epithelial cell adhesion molecule
Q9Y6H6	KCNE3_HUMAN	KCNE3		1	1	35902	26010.7	0.464959	Y	1	Potassium voltage-gated channel subfamily E member 3
P07711	CATL1_HUMAN	CTSL1		1	1	20317.8	14556.9	0.481046		0	Cathepsin L1
O14672	ADA10_HUMAN	ADAM10	CD156c	3	3	1.19183e+06	852938	0.482663	Y	1	Disintegrin and metalloproteinase domain-containing protein 10
Q8IWB1	IPRI_HUMAN	ITPRIP		1	1	32463	23010	0.496535		0	Inositol 1,4,5-triphosphate receptor-interacting protein
Q14002	CEAM7_HUMAN	CEACAM7		2	2	56957.3	40343.7	0.497537		1, GPI	Carcinoembryonic antigen-related cell adhesion molecule 7
P18564	ITB6_HUMAN	ITGB6		1	1	25473.5	17956.7	0.504474	Y	1	Integrin beta-6
Q5T3F8	TM63B_HUMAN	TMEM63B		1	1	9996.77	7035.36	0.506838	Y	11	Transmembrane protein 63B
Q9Y6M7	S4A7_HUMAN	SLC4A7		2	2	85079.5	58515.8	0.539985	Y	11	Sodium bicarbonate cotransporter 3
O43921	EFNA2_HUMAN	EFNA2		2	1	90306.6	62038	0.541679		GPI	Ephrin-A2
P29323	EPHB2_HUMAN	EPHB2		1	1	107386	72362.5	0.569496	Y	1	Ephrin type-B receptor 2
Q9P2B2	FPRP_HUMAN	PTGFRN	CD315	7	7	978482	648192	0.594125	Y	1	Prostaglandin F2 receptor negative regulator
P16144	ITB4_HUMAN	ITGB4	CD104	8	8	1.53108e+06	1.01382e+06	0.594748		1	Integrin beta-4
Q8NC42	RN149_HUMAN	RNF149		1	1	52520.4	34719.2	0.597147	Y	1	E3 ubiquitin-protein ligase RNF149
Q96PB1	CASD1_HUMAN	CASD1		2	2	35622.6	23209.7	0.618063	Y	14	CAS1 domain-containing protein 1
Q6P9F7	LRC8B_HUMAN	LRRC8B		1	1	25742.1	16685	0.625576	Y	4	Leucine-rich repeat-containing protein 8B
Q02487	DSC2_HUMAN	DSC2		1	1	120637	77148.3	0.644971		1	Desmocollin-2
Q9NUM4	T106B_HUMAN	TMEM106B		2	2	33974.9	21684.2	0.647823	Y	1	Transmembrane protein 106B
O75054	IGSF3_HUMAN	IGSF3		5	5	801267	508243	0.656765	Y	1	Immunoglobulin superfamily member 3
Q58DX5	NADL2_HUMAN	NAALADL2		1	1	21398.8	13356.2	0.68002	Y	1	Inactive N-acetylated-alpha-linked acidic dipeptidase-like protein 2
Q92485	ASM3B_HUMAN	SMPDL3B		1	1	2364.55	1475.65	0.680216		0	Acid sphingomyelinase-like phosphodiesterase 3b
Q9H5V8	CDCP1_HUMAN	CDCP1	CD318	4	4	197389	122144	0.692458	Y	1	CUB domain-containing protein 1
Q96AP7	ESAM_HUMAN	ESAM		1	1	31874.9	19213.7	0.730289	Y	1	Endothelial cell-selective adhesion molecule
Q29983	MICA_HUMAN	MICA		2	1	24901.2	15004.3	0.730841	Y	1	MHC class I polypeptide-related sequence A
O60779	S19A2_HUMAN	SLC19A2		1	1	205325	123569	0.732597	Y	12	Thiamine transporter 1
P21709	EPHA1_HUMAN	EPHA1		3	3	172404	99991	0.78592	Y	1	Ephrin type-A receptor 1
P16070	CD44_HUMAN	CD44	CD44	4	3	3.10891e+06	1.79654e+06	0.791184	Y	1	CD44 antigen
Q96K49	TM87B_HUMAN	TMEM87B		2	2	161045	93050.6	0.791381	Y	7	Transmembrane protein 87B
Q53GD3	CTL4_HUMAN	SLC44A4		1	1	5299.45	3032.16	0.805498	Y	10	Choline transporter-like protein 4
Q14118	DAG1_HUMAN	DAG1		2	1	33421.8	18874.9	0.824319	Y	1	Dystroglycan
P06865	HEXA_HUMAN	HEXA		1	1	46427.9	25685.9	0.854016		0	Beta-hexosaminidase subunit alpha
Q3MIR4	CC50B_HUMAN	TMEM30B		4	4	99326.8	51576.6	0.945466	Y	2	Cell cycle control protein 50B
Q9HDC9	APMAP_HUMAN	APMAP		4	4	630779	323644	0.962725		1	Adipocyte plasma membrane-associated protein
Q9Y4L1	HYOU1_HUMAN	HYOU1		14	13	6.41637e+06	3.27205e+06	0.971562		0	Hypoxia up-regulated protein 1
Q92854	SEM4D_HUMAN	SEMA4D	CD100	4	3	145956	74380.9	0.972529	Y	1	Semaphorin-4D
P13866	SC5A1_HUMAN	SLC5A1		1	1	178244	90468.9	0.978362	Y	14	Sodium\glucose cotransporter 1
Q68CR1	SE1L3_HUMAN	SEL1L3		2	2	28633.1	14394.1	0.992211		1	Protein sel-1 homolog 3
Q9H8M5	CNNM2_HUMAN	CNNM2		2	2	38614.7	19135.4	1.01291	Y	4	Metal transporter CNNM2
Q5JRA6	MIA3_HUMAN	MIA3		5	5	232081	114937	1.01379		2	Melanoma inhibitory activity protein 3
P06756	ITAV_HUMAN	ITGAV	CD51	9	9	4.87005e+06	2.36739e+06	1.04064	Y	1	Integrin alpha-V
Q9Y2B1	TMEM5_HUMAN	TMEM5		1	1	38525.8	18706	1.04232		0	Transmembrane protein 5
P35052	GPC1_HUMAN	GPC1		1	1	12466.9	5987.74	1.05802		1, GPI	Glypican-1
Q01973	ROR1_HUMAN	ROR1		1	1	4320.78	2061.33	1.06772	Y	2	Tyrosine-protein kinase transmembrane receptor ROR1
O95858	TSN15_HUMAN	TSPAN15		2	2	212695	98612.5	1.10894	Y	5	Tetraspanin-15
Q12866	MERTK_HUMAN	MERTK		2	1	11031.1	4901.73	1.17021	Y	1	Tyrosine-protein kinase Mer
Q08722	CD47_HUMAN	CD47	CD47	2	2	138154	60813.7	1.18381	Y	5	Leukocyte surface antigen CD47
O43157	PLXB1_HUMAN	PLXNB1		1	1	178018	76726.4	1.21423		1	Plexin-B1
Q99571	P2RX4_HUMAN	P2RX4		1	1	9735.37	4159.96	1.22667	Y	2	P2X purinoceptor 4
O60487	MPZL2_HUMAN	MPZL2		1	1	182922	74615.2	1.29369		1	Myelin protein zero-like protein 2
Q13444	ADA15_HUMAN	ADAM15		1	1	72308.3	28633.9	1.33644	Y	1	Disintegrin and metalloproteinase domain-containing protein 15
O15031	PLXB2_HUMAN	PLXNB2		14	14	4.52524e+06	1.71379e+06	1.40081		1	Plexin-B2
P10646	TFPI1_HUMAN	TFPI		1	1	57789	21430.6	1.43112		0	Tissue factor pathway inhibitor
Q04771	ACVR1_HUMAN	ACVR1		1	1	40236.2	14480.7	1.47436	Y	1	Activin receptor type-1
Q92508	FA38A_HUMAN	FAM38A		1	1	212948	75291.9	1.49994	Y	29	Protein FAM38A
Q68D85	YK047_HUMAN			1	1	56207	19802.8	1.50505			Putative Ig-like domain-containing protein DKFZp686O24166\DKFZp686I21167 SV=1
P23229	ITA6_HUMAN	ITGA6	CD49f	10	10	6.26234e+06	2.16866e+06	1.5299	Y	1	Integrin alpha-6
P19256	LFA3_HUMAN	CD58	CD58	3	3	716352	246503	1.53907	Y	1, GPI	Lymphocyte function-associated antigen 3
Q07954	LRP1_HUMAN	LRP1	CD91	9	9	426699	142651	1.58073	Y	1	Prolow-density lipoprotein receptor-related protein 1
Q6UXD5	SE6L2_HUMAN	SEZ6L2		3	3	286787	95313.8	1.58922	Y	1	Seizure 6-like protein 2
P16444	DPEP1_HUMAN	DPEP1		2	2	48931.5	15712.4	1.63886		1, GPI	Dipeptidase 1
O43490	PROM1_HUMAN	PROM1	CD133	7	7	993311	317494	1.64552	Y	5	Prominin-1
Q8WTV0	SCRB1_HUMAN	SCARB1		1	1	43201.4	13051.3	1.72689	Y	1	Scavenger receptor class B member 1
P43308	SSRB_HUMAN	SSR2		2	2	42402.3	12753.9	1.7332		1	Translocon-associated protein subunit beta
P48960	CD97_HUMAN	CD97	CD97	2	2	76302.2	21831.6	1.8053	Y	7	CD97 antigen
Q99988	GDF15_HUMAN	GDF15		1	1	126703	36016	1.81474		0	Growth\differentiation factor 15
P35527	K1C9_HUMAN	KRT9		1	1	7914.78	1932.66	2.03396		0	Keratin, type I cytoskeletal 9
P08174	DAF_HUMAN	CD55	CD55	1	1	131061	30204.1	2.11742		GPI	Complement decay-accelerating factor
Q13740	CD166_HUMAN	ALCAM	CD166	5	5	1.73386e+06	394708	2.13513	Y	1	CD166 antigen
Q13308	PTK7_HUMAN	PTK7		1	1	59529.9	13014.9	2.19345	Y	1	Tyrosine-protein kinase-like 7
P07942	LAMB1_HUMAN	LAMB1		4	4	100361	21351.8	2.23276		0	Laminin subunit beta-1
Q9Y4D7	PLXD1_HUMAN	PLXND1		1	1	58666	12456.9	2.23558	Y	1	Plexin-D1
O60637	TSN3_HUMAN	TSPAN3		1	1	19518.2	3700.15	2.39916	Y	4	Tetraspanin-3
P33527	MRP1_HUMAN	ABCC1		4	4	454043	83623	2.44086	Y	16	Multidrug resistance-associated protein 1
Q9Y5L3	ENTP2_HUMAN	ENTPD2		2	2	299743	53530	2.48531	Y	1	Ectonucleoside triphosphate diphosphohydrolase 2
P15260	INGR1_HUMAN	IFNGR1	CD119	1	1	3040.95	500.743	2.60238	Y	1	Interferon gamma receptor 1
Q08174	PCDH1_HUMAN	PCDH1		1	1	80293.4	12185.2	2.72015	Y	1	Protocadherin-1
Q8N4M1	CTL3_HUMAN	SLC44A3		1	1	11615.8	1651.41	2.81432	Y	9	Choline transporter-like protein 3
P10909	CLUS_HUMAN	CLU		2	2	211105	26643.7	2.98609		0	Clusterin
Q6UVK1	CSPG4_HUMAN	CSPG4		1	1	286361	32011.6	3.16117	Y	1	Chondroitin sulfate proteoglycan 4
P19075	TSN8_HUMAN	TSPAN8		4	4	3.39672e+07	3.56842e+06	3.25078	Y	4	Tetraspanin-8
O43278	SPIT1_HUMAN	SPINT1		2	2	219299	22945.9	3.25659	Y	1	Kunitz-type protease inhibitor 1
P06213	INSR_HUMAN	INSR	CD220	3	3	159921	15343	3.3817	Y	1	Insulin receptor
Q15155	NOMO1_HUMAN	NOMO1		2	1	60076.8	5212.23	3.52684		1	Nodal modulator 1
P78504	JAG1_HUMAN	JAG1	CD339	1	1	201399	16137	3.64161	Y	1	Protein jagged-1
P27487	DPP4_HUMAN	DPP4	CD26	4	4	104323	8018.48	3.70159		0	Dipeptidyl peptidase 4
Q9UM44	HHLA2_HUMAN	HHLA2		1	1	90679.2	6601.28	3.77995	Y	1	HERV-H LTR-associating protein 2
O43570	CAH12_HUMAN	CA12		4	4	1.22696e+06	68377.8	4.16541	Y	1	Carbonic anhydrase 12
P98088	MUC5A_HUMAN	MUC5AC		2	2	80470.5	4072.8	4.30437		0	Mucin-5AC (Fragments)
P13726	TF_HUMAN	F3	CD142	1	1	53379.7	1258.19	5.40687	Y	1, GPI	Tissue factor
P06731	CEAM5_HUMAN	CEACAM5	CD66e	6	6	2.4745e+06	17488.3	7.1446		1, GPI	Carcinoembryonic antigen-related cell adhesion molecule 5
Q96J84	KIRR1_HUMAN	KIRREL		1	1	24693.7	32.1916	9.58324	Y	1	Kin of IRRE-like protein 1
